# Supplementary material for: Circulating HPV cDNA in the blood as a reliable biomarker for cervical cancer: A meta-analysis
Source: PLoS One. 2020 Feb 6;15(2):e0224001. doi: 10.1371/journal.pone.0224001 (PMC7004305; doi:10.1371/journal.pone.0224001)
Supplement: S1 Table — (XLSX) [file pone.0224001.s001.xlsx]

## Sheet: Sheet1
Study	year	Patient number (case/control)	Age(median and range)	region	method	Target gene	Sample source	volume	Sample time	treatment	stage	type	sensitivity	specificity
Wichai.P	2001	50/20	50	Thailand	qPCR	HPV-DNA E6	plasma	200ul	before treatment	surgery/chemoradiation	I-IV	Squamous(42)Adenomatous(8)	0.36	1
Dong. SM	2002	232/60	/	America	qPCR	HPV DNA E7	plasma	1 ml	combination	/	I-IV	Squamous(165)Adenomatous(67)	0.487	0.9833
Keng-Fu H	2003	112/40	51(30-69)	Taiwan	qPCR	HPV DNA	serum	200ul	before treatment	before treatment	IB-IIA	squamous(96) adenomatous(16)	0.452	0.886
Sathish N	2004	58/40	46.6(29-60)	India	PCR+RFLP	HPV DNA	plasma	200ul	before treatment	surgery/chemoradiation	Ib-IV	/	0.482	1
Yang.HJ	2004	68/111	48(22-101)	HongKong	qPCR	HPV DNA	plasma	200ul	before treatment	chemoradiation	IA1-IIIB	squamous(39)Nonsquamous(11)	0.5	0.8468
Wei.YC	2007	17/6	53.5(36-77)	Taiwan	nested PCR	HPV DNA	plasma	200ul	before treatment	/	Ib-2a	squamous(15)Nonsquamous(2)	0.647	1
Mansooreh J	2011	69/88	46.5(29-77)	Iran	qPCR	HPV DNA E6	plasma	200ul	before treatment	surgery/chemoradiation	I-IV	squamous(69) adenomatous(12)	0.235	0.9091
Campitelli M	2012	16	/	France	DIPS-PCR	HPV DNA	serum	200ul	before treatment	surgery/chemoradiation	Ib-Iva	squamous(14) adenomatous(2)	0.8125	/
Emmanuelle J	2016	47	/	France	ddPCR	HPV DNA	serum	200ul	before treatment	/	I-IV	squamous(36) Nonsquamous(11)	0.83	1
Zhigang K	2017	21/45	/	America	ddPCR	HPV DNA	serum	1ml	pre-and posttreatment	TIL(tumor-infiltrating lymphocytestherapy)		/	0.9048	1
